# Supplementary material for: Functional Recovery Predictors in Hip Fractures: Insights from a Community Clinical Pathway
Source: J Clin Med. 2025 May 14;14(10):3430. doi: 10.3390/jcm14103430 (PMC12112208; doi:10.3390/jcm14103430)
Supplement: Supplementary file 1 [file jcm-14-03430-s001.zip]

Archive with 1 entries (1 files):
- jcm-3563208-supplementary.pdf
